# Supplementary material for: Multiscale characterization reveals oligomerization dependent phase separation of primer-independent RNA polymerase nsp8 from SARS-CoV-2
Source: Commun Biol. 2022 Sep 7;5:925. doi: 10.1038/s42003-022-03892-x (PMC9451113; doi:10.1038/s42003-022-03892-x)
Supplement: Supplementary file 4 — Supplementary Data 1 [file 42003_2022_3892_MOESM4_ESM.xlsx]

## Sheet: Fig1b
	molecule weight (MW)
NaCl (mM)	Dimer			Tetramer
	1	2	3	1	2	3
500	33.45	41.18	44.97	86.61	85.11	95.06
250	42.42	47.87	48.11	95.76	82.11	99.22
125	44.81	49.91	52.17	83.1	95.73	100.12

## Sheet: Fig1c
	RH (Ǻ)
NaCl (mM)	dimer			tetramer
500	27.97	28.32	28.58	61.31	60.31	61.7
250	31.57	31.62	31.61	75.57	74.36	78.51
125	38.72	38.83	39.25	80.52	81.65	83.06

## Sheet: Fig1d
		Dimer		Teramer
	NaCl (mM)	fitted Rg(Ǻ)	fitted error (Ǻ)	fitted Rg(Ǻ)	fitted error (Ǻ)
	1000	41	1.9	47.8	1.7
	500	39.7	1.7	50.25	1.7
	250	43.8	2	52	1.8

## Sheet: Fig1f
		Tm (℃)
	NaCl (mM)	Dimer			Tetramer
	500	62.1	62.1	60.7	53.3	53.3	52.9
	250	60.1	60	59.8	51.1	51.3	51.3
	150	57.9	58	57.9	50.6	51.1	51.2

## Sheet: Fig1g
		Tagg (℃)
	NaCl (mM)	Dimer			Tetramer
	500	52.4	55.1	52.6	48.5	48.8	47.7
	250	48	48.8	49.5	41.3	41.3	42.1
	150	41.2	42.7	45.7	25	25	29.3

## Sheet: Fig2d
Time (s)	Normalized intensity
	case 1	case 2	case 3
0	0.961686	0.964915	1
2	0.971117	1	0.989759
4	0.937813	0.978703	0.979235
6	1	0.940478	0.974255
8	0.9916	0.939113	0.992671
10.382	0.0652815	0.137747	0.151555
12.382	0.0839965	0.156724	0.166964
14.382	0.089891	0.138976	0.131542
16.382	0.104922	0.164505	0.178427
18.382	0.0938697	0.163959	0.168186
20.382	0.103154	0.17802	0.198252
22.382	0.117006	0.126553	0.162078
24.382	0.1145	0.163413	0.143287
26.382	0.103596	0.155085	0.218172
28.382	0.114206	0.137201	0.208212
30.382	0.0954907	0.178294	0.211688
32.382	0.14692	0.167918	0.184816
34.382	0.0996169	0.178567	0.183219
36.382	0.104627	0.184164	0.184816
38.382	0.137931	0.189352	0.199756
40.382	0.103301	0.189078	0.209903
42.382	0.152667	0.163959	0.216762
44.382	0.115532	0.176928	0.235272
46.382	0.129384	0.180478	0.199944
48.382	0.129384	0.180614	0.216856
50.385	0.119216	0.176382	0.183031
52.382	0.129237	0.195904	0.220051
54.382	0.113027	0.161911	0.186414
56.382	0.159593	0.175563	0.189984
58.383	0.141762	0.187986	0.18491
60.385	0.128352	0.206007	0.206615
62.385	0.160477	0.190853	0.22193
64.385	0.142941	0.17802	0.251621
66.385	0.149867	0.204369	0.229916
68.385	0.151046	0.189078	0.224937
70.385	0.145889	0.184573	0.196749
72.385	0.155025	0.206689	0.215071
74.385	0.161804	0.194949	0.19346
76.385	0.179487	0.196997	0.208118
78.385	0.166225	0.207509	0.216856
80.385	0.167551	0.191672	0.228601
82.385	0.168582	0.188123	0.196655
84.385	0.177277	0.213515	0.219769
86.385	0.176835	0.217201	0.226628
88.385	0.178456	0.208055	0.186508
90.385	0.180666	0.21215	0.213662
92.385	0.209844	0.220341	0.216762
94.385	0.177866	0.222935	0.220051
96.385	0.198939	0.178294	0.22193
98.385	0.189803	0.210648	0.240346
100.385	0.211317	0.219522	0.258292
102.385	0.217507	0.218294	0.231702
104.388	0.204539	0.209693	0.219769
106.385	0.185087	0.189625	0.251997
108.385	0.18214	0.20942	0.225218
110.385	0.20837	0.208191	0.248238
112.385	0.182877	0.200819	0.253594
114.388	0.21677	0.207509	0.241849
116.388	0.221043	0.209693	0.246547
118.388	0.194813	0.222799	0.251809
120.388	0.19496	0.201911	0.218359
122.385	0.212938	0.236177	0.283473
124.388	0.19216	0.266621	0.218078
126.388	0.182434	0.185666	0.263366
128.388	0.217949	0.223481	0.291741
130.388	0.238579	0.224027	0.260265
132.388	0.198644	0.223481	0.24495
134.388	0.18936	0.246007	0.256976
136.388	0.204097	0.247099	0.252278
138.388	0.217949	0.243686	0.27154
140.388	0.22178	0.224983	0.235084
142.388	0.204539	0.218567	0.276802
144.388	0.231506	0.225939	0.28507
146.388	0.224285	0.250922	0.265433
148.388	0.229001	0.2157	0.240346
150.388	0.246537	0.252833	0.300009
152.388	0.223696	0.231263	0.281781
154.388	0.215591	0.253788	0.25848
156.388	0.253168	0.228805	0.280372
158.388	0.258473	0.202184	0.316922
160.388	0.242411	0.217065	0.265245
162.388	0.201739	0.202048	0.286855
164.388	0.252137	0.205597	0.233299
166.388	0.264368	0.245324	0.318519
168.39	0.249042	0.220751	0.271822
170.39	0.223696	0.256246	0.298506
172.39	0.253905	0.197133	0.325002
174.39	0.249042	0.214744	0.288734
176.388	0.238137	0.227031	0.26703
178.39	0.237548	0.25215	0.355351
180.39	0.22237	0.220068	0.311942
182.39	0.225022	0.204505	0.286949
184.39	0.263189	0.228396	0.302264
186.39	0.227675	0.24901	0.328479
188.39	0.242263	0.232355	0.315325
190.39	0.233127	0.237406	0.236869
192.39	0.228854	0.24587	0.320117
194.39	0.207044	0.234949	0.320304
196.39	0.238432	0.238771	0.281781
198.39	0.203065	0.229625	0.293338
200.39	0.229148	0.272218	0.303862
202.39	0.261568	0.234676	0.293432
204.39	0.231211	0.229625	0.331955
206.39	0.23018	0.235222	0.317016
208.39	0.234011	0.216109	0.34013
